# Supplementary material for: Changes in expression of Class 3 Semaphorins and their receptors during development of the rat retina and superior colliculus
Source: BMC Dev Biol. 2014 Jul 26;14:34. doi: 10.1186/s12861-014-0034-9 (PMC4121511; doi:10.1186/s12861-014-0034-9)
Supplement: Additional file 1: Table S1. — Pairwise statistical comparisons of expression data. Normalised data were analysed for changes between developmental groups by Kruskal-Wallis ANOVA (analysis of variance). When Kruskal Wallis ANOVA resulted in p < 0.05 pairwise tests of statistical significance between time points were performed by Mann–Whitney U tests. e: p = 0.05; * p < 0.05; ** p < 0.01. [file s12861-014-0034-9-S1.xlsx]

## Sheet: Retina
Sema3a									Sema3b									Sema3c
	e16	e19	p0	p7	p14	p21	adult			e16	e19	p0	p7	p14	p21	adult			e16	e19	p0	p7	p14	p21	adult
e16	-								e16	-								e16	-				*	**	*
e19		-			*				e19		-			**	**	*		e19		-		*	*	**	*
p0			-						p0			-						p0			-			**	*
p7				-	**				p7				-	*	*			p7		*		-		**	*
p14		*		**	-	**			p14		**		*	-				p14	*	*			-	*
p21					**	-	*		p21		**		*		-			p21	**	**	**	**	*	-
adult						*	-		adult		*					-		adult	*	*	*	*			-
Sema3e									Sema3f									Nrp1
	e16	e19	p0	p7	p14	p21	adult			e16	e19	p0	p7	p14	p21	adult			e16	e19	p0	p7	p14	p21	adult
e16	-			*		**	*		e16	-		*			*	*		e16	-
e19		-		**		**	*		e19		-	*	**		**	*		e19		-
p0			-	**		**	*		p0	*	*	-						p0			-
p7	*	**	**	-		**	*		p7		**		-			*		p7				-
p14					-		*		p14					-	*	*		p14					-
p21	**	**	**	**		-	*		p21	*	**			*	-			p21						-
adult	*	*	*	*	*	*	-		adult	*	*		*	*		-		adult							-
Nrp2									Plxna1									Plxna2
	e16	e19	p0	p7	p14	p21	adult			e16	e19	p0	p7	p14	p21	adult			e16	e19	p0	p7	p14	p21	adult
e16	-			*	*	**	*		e16	-								e16	-	**	**	**	*	**	*
e19		-		**		**	*		e19		-							e19	**	-	*
p0			-						p0			-						p0	**	*	-		*	*	*
p7	*	*		-		*	*		p7				-					p7	**			-
p14	*				-				p14					-				p14	*		*		-
p21	**	**		*		-			p21						-			p21	**		*			-
adult	*	*		*			-		adult							-		adult	*		*				-
Plxna3									Plxna4a									L1cam
	e16	e19	p0	p7	p14	p21	adult			e16	e19	p0	p7	p14	p21	adult			e16	e19	p0	p7	p14	p21	adult
e16	-		*						e16	-		*	**	*	**	*		e16	-
e19		-				*			e19		-		**		**	*		e19		-
p0	*		-			*			p0	*		-	**					p0			-
p7				-		**			p7	**	**	**	-		*			p7				-
p14					-	*			p14	*				-				p14					-
p21		*	*	**	*	-	*		p21	**	**		*		-	e		p21						-
adult						*	-		adult	*	*				e	-		adult							-

## Sheet: Superior colliculus
Sema3a								Sema3b								Sema3c
	e16	e19	p0	p7	p14	p21	adult		e16	e19	p0	p7	p14	p21	adult		e16	e19	p0	p7	p14	p21	adult
e16	-					*		e16	-	*	*					e16	-
e19		-	*	*	*	*	*	e19	*	-		*		*		e19		-		*	*	*	*
p0		*	-		*	*	**	p0	*		-			*		p0			-		*	*	*
p7		*		-	*	*	*	p7		*		-				p7		*		-
p14		*	*	*	-	*		p14					-			p14		*	*		-
p21	*	*	*	*		-		p21		*	*			-	*	p21		*	*			-
adult		*	**	*			-	adult		*				*	-	adult		*	*				-
Sema3e								Sema3f								Nrp1
	e16	e19	p0	p7	p14	p21	adult		e16	e19	p0	p7	p14	p21	adult		e16	e19	p0	p7	p14	p21	adult
e16	-			*	*		**	e16	-				*	*	*	e16	-
e19		-			*		*	e19		-	*	*	*	*	*	e19		-		*	*	*	*
p0			-		*		*	p0		*	-		*	*	*	p0			-		*	**	*
p7	*			-				p7		*		-				p7		*		-		e
p14	*	*	*		-	*		p14	*	*	*		-			p14		*	*		-
p21					*	-	*	p21	*	*	*			-		p21		*	**	e		-
adult	**	*	*			*	-	adult	*	*	*				-	adult		*	*				-
Nrp2								Plxna1								Plxna2
	e16	e19	p0	p7	p14	p21	adult		e16	e19	p0	p7	p14	p21	adult		e16	e19	p0	p7	p14	p21	adult
e16	-		*					e16	-					*		e16	-					*
e19		-				*	*	e19		-	*	*	*	*	*	e19		-		*	*	*	*
p0	*		-			*	*	p0		*	-	*		**	**	p0			-		*	*	*
p7				-				p7		*	*	-		*		p7		*		-
p14					-	e		p14		*			-			p14		*	*		-
p21		*	*		e	-		p21	*	*	**	*		-		p21	*	*	*			-
adult		*	*				-	adult		*	**				-	adult		*	*				-
Plxna3								Plxna4a								L1cam
	e16	e19	p0	p7	p14	p21	adult		e16	e19	p0	p7	p14	p21	adult		e16	e19	p0	p7	p14	p21	adult
e16	-					*	*	e16	-							e16	-
e19		-		*	*	*	*	e19		-		*	*	*	*	e19		-
p0			-		*	**	**	p0			-		*	*	*	p0			-
p7		*		-	*	*	*	p7				-				p7				-
p14		*	*	*	-			p14		*	*		-			p14					-
p21	*	*	**	*		-		p21		*	*			-		p21						-
adult	*	*	**	*			-	adult		*	*				-	adult							-
